# Supplementary material for: A New Xanthone Glycoside from Mangifera indica L.: Physicochemical Properties and In Vitro Anti-Skin Aging Activities
Source: Molecules. 2022 Apr 19;27(9):2609. doi: 10.3390/molecules27092609 (PMC9105941; doi:10.3390/molecules27092609)
Supplement: Supplementary file 1 [file molecules-27-02609-s001.zip]

Archive with 1 entries (1 files):
- molecules-1667265-SI.pdf
